# Supplementary material for: Novel Coumarin-Thiadiazole Hybrids and Their Cu(II) and Zn(II) Complexes as Potential Antimicrobial Agents and Acetylcholinesterase Inhibitors
Source: Int J Mol Sci. 2021 Sep 8;22(18):9709. doi: 10.3390/ijms22189709 (PMC8471537; doi:10.3390/ijms22189709)
Supplement: Supplementary file 1 [file ijms-22-09709-s001.zip]

Archive with 1 entries (1 files):
- ijms-1356329-supplementary.pdf
